# Supplementary material for: Response of Soybean Root to Phosphorus Deficiency under Sucrose Feeding: Insight from Morphological and Metabolome Characterizations
Source: Biomed Res Int. 2020 Aug 21;2020:2148032. doi: 10.1155/2020/2148032 (PMC7456465; doi:10.1155/2020/2148032)
Supplement: Supplementary materials — Supplementary Table 1: differentially accumulated metabolites in L13 and T3 soybean genotypes grown in P-deficient conditions with or without sucrose. Supplementary Table 2: differentially accumulated metabolites between L13 and T3 soybean genotypes grown in P-deficient conditions with sucrose. Supplementary Figure 1: principal component analysis based on metabolome data from L13 and T3 under P starvation (-P) and normal P (+P) levels fed with (+S) or without (-S) exogenous sucrose application. [file 2148032.f1.xlsx]

## Sheet: Table S1
Supplementary Table 1. Differentially accumulated metabolites in L13 and T3 soybean genotypes grown in P deficient conditions with or without sucrose
CompID	Compound	p value	vip	(-S-P)	(+S-P)	Log2 fold change
Low P insensitive soybean (L13)
530	Indoleacetaldehyde	1.09197e-10	1.84741	311.153	2.26962	-7.09903
451	Proline betaine	6.20169e-10	3.87013	1504.62	148.225	-3.34354
-740	Allantoin	0.0156027	2.44209	1215.96	227.581	-2.41765
1614	α-Tocotrienol	3.12065e-06	1.02469	129.17	28.3647	-2.18711
1333	S-Adenosylmethioninamine	7.91631e-07	1.95471	473.845	118.825	-1.99558
-330	Dihydrouracil	0.0242418	1.63471	671.887	207.566	-1.69465
540	L-Nicotine	5.86158e-05	1.0627	185.725	61.7108	-1.58957
626	Phosphocholine	1.18614e-05	1.39452	374.129	185.463	-1.0124
579	Allantoic acid	0.00018935	2.10918	877.233	438.836	-0.99928
1502	Brassicasterol	0.00783267	1.85847	930.322	488.885	-0.928234
510	L-Histidine	0.00233433	2.29413	1346.5	740.748	-0.86216
632	Indoleacrylic acid	0.0161262	3.12339	3268.22	1912.39	-0.77313
714	L-Tryptophan	0.0161267	3.12337	3268.21	1912.39	-0.773124
314	L-Threonine	4.93092e-05	1.16732	324.145	195.384	-0.730327
459	1H-Indole-3-carboxaldehyde	0.022168	1.50868	849.622	517.708	-0.714683
193	Tiglic acid	0.015949	2.41208	3380.91	2552.41	-0.405552
288	Indole	0.0401904	1.50258	5570.74	5168.3	-0.108178
416	Adenine	0.00698887	1.02728	403.689	539.769	0.419098
351	Maltol	0.000116844	1.49234	659.695	893.789	0.438134
304	L-Valine	0.0314461	1.41005	497.856	821.594	0.722699
-842	Valerenic acid	0.0301114	1.16129	267.275	499.537	0.902269
945	Adenosine	0.0297899	1.0708	183.399	360.38	0.974528
954	Inosine	6.86775e-07	2.63567	560.403	1184.95	1.08029
-766	α-D-Glucose	0.0112319	1.50901	337.093	724.694	1.10423
279	L-Proline	5.51867e-09	1.4302	135.903	317.062	1.22218
727	N-Acetyl-L-phenylalanine	0.000698657	1.60071	169.097	449.157	1.40937
-455	4-Hydroxybenzaldehyde	0.00379426	1.08837	76.9608	252.565	1.71446
205	Betaine aldehyde	2.68654e-08	4.24528	653.042	2233.43	1.77401
411	3-Hydroxynorvaline	2.19838e-06	1.0698	35.1426	146.925	2.06379
-782	D-Glucuronic acid	1.61428e-06	2.70193	29.7224	834.892	4.81197
Low P sensitive soybean (T3)
-756	Allantoic acid	6.75685e-05	3.91528	1428.6	502.152	-1.50841
-740	Allantoin	6.75685e-05	3.91528	1428.6	502.152	-1.50841
-748	L-Phenylalanine	0.000554792	2.29321	549.844	207.626	-1.40504
548	L-Phenylalanine	9.73828e-05	6.72074	5470.41	2075.9	-1.39791
225	L-Serine	0.000373608	1.01341	139.629	53.0704	-1.39562
211	Choline	0.000138275	4.81464	2854.58	1099.94	-1.37585
1614	α-Tocotrienol	2.44876e-05	1.16574	181.423	73.5782	-1.30201
218	γ-Aminobutryic acid	0.000159997	1.60867	332.494	140.563	-1.24211
203	Homoserine lactone	3.41163e-06	1.04961	147.029	66.6279	-1.1419
541	L-Nicotine	0.0184289	1.48804	428.758	195.103	-1.13593
-330	Dihydrouracil	0.00209411	2.23419	651.649	304.386	-1.09819
10	Pyrrolidine	4.71907e-05	1.18854	207.66	100.427	-1.04807
510	L-Histidine	0.00160761	3.08788	1611.03	826.45	-0.962988
304	L-Valine	3.00487e-05	2.92697	1319.29	681.055	-0.953921
314	L-Threonine	0.0010492	1.53346	435.387	239.269	-0.863663
-1037	S-Adenosylmethioninamine	0.000559925	1.5503	375.613	218.738	-0.780046
193	Tiglic acid	4.04288e-05	4.46693	3596.2	2131.37	-0.754693
282	Fumaric acid	2.73306e-09	1.23434	272.185	162.133	-0.747411
720	N-Acetyl-D-fucosamine	2.73268e-05	1.00732	193.122	120.709	-0.677977
714	L-Tryptophan	3.19848e-05	3.29945	2170.42	1392.84	-0.639947
632	Indoleacrylic acid	3.19894e-05	3.29942	2170.41	1392.84	-0.639941
459	1H-Indole-3-carboxaldehyde	0.000120664	1.58063	559.601	378.451	-0.564292
388	L-Leucine	0.00312135	4.25107	5281.92	3623.52	-0.543671
74	Piperidine	0.00314078	2.37109	1707.81	1182.02	-0.530898
184	δ-Valerolactam	0.00501656	1.22361	506.808	355.123	-0.513118
-978	Octadecanedioic acid	0.00110366	1.05379	285.407	210.451	-0.439535
629	Phosphohydroxypyruvic acid	1.87989e-06	1.0922	336.932	248.854	-0.437157
285	α-ketoisovaleric acid	5.72675e-05	1.25048	826.122	703.998	-0.230784
288	Indole	0.000154506	3.03294	5517.99	4797.18	-0.201956
451	Proline betaine	0.00467528	3.22668	2072.93	3111.94	0.586144
530	Indoleacetaldehyde	0.000846243	1.69053	382.28	624.604	0.708311
-296	β-Hydroxypyruvic acid	0.0217483	2.93698	1146.1	1887.84	0.719997
611	L-Homophenylalanine	0.00690185	1.31747	218.037	359.824	0.722718
-845	Benzoylmalic acid	1.61865e-05	1.14856	100.867	178.255	0.821491
-1259	PG(22:2(13Z,16Z)/0:0)	0.000244969	2.14913	357.528	648.177	0.85833
351	Maltol	0.000569102	1.64669	236.866	471.313	0.992613
728	Chalcone	0.00366804	1.07253	121.759	253.928	1.0604
-1128	Pelargonidin 3-rhamnoside	0.00122274	1.91826	208.957	457.579	1.13081
-960	5-O-Methylembelin	0.015874	1.17586	79.2314	193.659	1.28937
1266	p-Coumaroyl quinic acid	0.000252109	1.0367	58.6469	150.264	1.35737
790	Deoxyuridine	0.00103134	1.4156	101.153	281.004	1.47405
965	Apigenin	0.00169781	2.00496	224.113	634.121	1.50053
-921	Rhein	0.000366283	1.30306	40.8747	149.345	1.86937
727	N-Acetyl-L-phenylalanine	0.00032517	2.17332	116.033	468.635	2.01393
-888	Coumestrol	0.00969099	5.99369	896.702	3722.09	2.05341
-782	D-Glucuronic acid	0.00426852	3.40513	19.5613	869.809	5.47462

## Sheet: Table S2
Supplementary Table 2. Differentially accumulated metabolites between L13 and T3 soybean genotypes grown in P deficient conditions with sucrose
CompID	name	p	VIP	L13	T3	Log2 fold change
530	Indoleacetaldehyde	5.43838e-10	1.82284	2.26962	624.604	-8.10435
1570	Magnoshinin	2.80858e-08	1.78486	0.689291	42.8272	-5.95727
386	Indole	1.34157e-12	1.46832	2.54837	132.265	-5.69771
984	Phloretin	0.00078616	1.43796	0.48874	23.3183	-5.57625
748	L-Phenylalanine	6.12678e-06	1.33793	5.29695	206.159	-5.28245
814	Sedoheptulose	0.00313009	1.00753	1.35745	51.8863	-5.25639
946	Ricinoleic acid	7.34006e-13	1.46655	3.66909	118.766	-5.01656
991	Physostigmine	1.64415e-07	1.75844	1.38345	29.2584	-4.4025
805	L-Tryptophan	1.36906e-07	1.40269	21.7581	349.11	-4.00405
861	Ubiquinone-1	3.02885e-13	1.46846	1.5217	17.5995	-3.53178
856	Uridine	0.000508186	1.46848	2.36524	23.2781	-3.29891
689	Syringic acid	6.16457e-11	1.83566	9.79752	76.7717	-2.97009
621	L-Tyrosine	1.29392e-09	1.81639	7.50711	56.9101	-2.92235
1128	Pelargonidin 3-rhamnoside	2.9828e-06	1.33494	63.1361	471.449	-2.90056
978	Octadecanedioic acid	5.0653e-08	1.4085	29.8979	213.798	-2.83813
428	Salicylic acid	1.19826e-10	1.83219	19.776	132.858	-2.74806
888	Coumestrol	0.00127722	1.06821	621.595	3959.89	-2.67141
1067	Syringin	0.000128407	1.24384	0.86289	5.31839	-2.62374
1119	Sphinganine	0.0174344	1.12536	6.33766	38.4142	-2.59962
826	Dehydrochorismic acid	0.00013349	1.10091	0.556487	3.10805	-2.48159
1642	Apigenin 7-O-glucoside	1.26507e-06	1.71693	2.82963	15.7848	-2.47985
930	Gingerol	6.5387e-07	1.37413	6.77222	31.7562	-2.22934
1088	DL-Cerebronic acid	0.000736547	1.15186	188.94	842.212	-2.15626
453	L-Threonine	3.98851e-07	1.38153	8.23531	31.9201	-1.95457
845	Benzoylmalic acid	3.95015e-09	1.436	45.8966	176.83	-1.9459
613	L-Homophenylalanine	0.000157361	1.53933	79.5415	273.623	-1.78241
1355	Digitoxin	0.00317085	1.05923	49.2184	148.225	-1.59052
1277	UDP-N-acetyl-D-galactosamine	0.00275023	1.06794	11.5675	34.0122	-1.55597
1016	Linoleamide	0.0118629	1.17621	15.1437	44.0216	-1.53949
659	Thymol	0.000750102	1.15569	2.91127	8.33452	-1.51745
1037	S-Adenosylmethioninamine	7.45111e-09	1.42248	80.1657	222.396	-1.47208
921	Rhein	0.000847018	1.07486	57.2131	157.873	-1.46435
956	(+)-Gallocatechin	0.00230204	1.10238	332.986	912.86	-1.45493
935	(±)Abscisic Acid	0.00224374	1.35334	3.0495	8.20363	-1.42769
1614	α-Tocotrienol	3.22707e-05	1.61434	28.3647	73.5782	-1.37518
1266	p-Coumaroyl quinic acid	0.00495064	1.2768	59.5046	150.264	-1.33642
142	Aminobenzoic acid	3.32848e-08	1.78264	105.639	260.859	-1.30413
1492	Vitamin D2 (Ergocalciferol)	0.000806373	1.4361	33.0356	81.5384	-1.30346
774	Nonanedioic acid	0.000309096	1.20363	127.214	295.97	-1.2182
57	Sulfuric acid	1.06007e-06	1.37019	138.828	298.785	-1.10581
536	L-Carnitine	0.024914	1.074	6.1008	10.8569	-0.831548
878	D-Glucose 6-phosphate	0.00356928	1.03205	40.5293	71.7508	-0.824028
726	N-Acetyl-L-phenylalanine	0.00550727	1.26552	209.043	365.989	-0.808001
391	L-Asparagine	0.00383246	1.30292	234.894	410.271	-0.804568
745	Levoglucosan	0.00510485	1.02501	158.717	272.611	-0.780386
773	Acetyl-L-tyrosine	0.0190509	1.113	50.3046	82.3067	-0.71032
467	L-Lysine	0.00347035	1.31269	82.946	130.526	-0.65409
188	δ-Valerolactam	0.000916235	1.42664	218.171	328.309	-0.589595
834	Phosphoribosylamine	0.0005972	1.14088	45.5631	66.8016	-0.552017
1037	Genkwanin	0.0189032	1.1141	83.0721	118.27	-0.509651
324	1-Phenylethylamine	0.000695074	1.44683	50.0405	70.6916	-0.498442
1433	MG(0:0/20:2(11Z,14Z)/0:0)	0.0139637	1.15522	19.7705	24.6995	-0.321127
282	Fumaric acid	0.00127291	1.40119	131.897	162.133	-0.297766
629	Phosphohydroxypyruvic acid	0.006701	1.24407	210.598	248.854	-0.240807
760	Valerenal	0.0240403	1.07933	241.637	260.465	-0.108248
307	(+/-)-alpha-hydroxyisovaleric acid	0.0222757	1.09057	482.481	446.148	0.112953
67	2(3H)-Furanone	0.00892932	1.21101	71.2776	60.4387	0.237977
2161	L-Phosphatidic acid	0.0312367	1.03911	166.25	139.301	0.255145
305	L-Valine	0.00134447	1.3968	208.502	168.52	0.307142
538	Hydroxycoumarin	0.0137083	1.15763	62.4881	49.2422	0.343686
110	Lactic acid	0.0218619	1.09331	75.2041	58.4108	0.364576
109	α-D-Glucose	0.002838	1.33188	183.817	137.928	0.414352
137	Phenol	0.00256476	1.34125	216.333	160.826	0.42776
358	Thymine	0.000805228	1.43621	94.8886	64.8468	0.5492
3	4-Hydroxybenzaldehyde	0.00210422	1.35903	101.753	67.4332	0.593533
1321	MG(0:0/18:3(6Z,9Z,12Z)/0:0)	0.0242669	1.07794	11.9847	7.88665	0.603712
388	L-Leucine	0.00343708	1.31362	5671.06	3623.52	0.646227
469	L-Glutamate	0.0390589	1.00267	49.9286	31.5627	0.661645
207	Acetoacetic acid	0.00100302	1.41979	55.9129	34.9877	0.676334
1901	Delphinidin 3-(6-O-acetylgalactoside)	0.0173958	1.12567	260.758	161.491	0.691259
1470	Digoxigenin	0.0219568	1.09268	64.1879	39.4216	0.703315
166	Phosphoric acid	4.14429e-05	1.60383	43.4579	26.5819	0.709176
871	Deoxyadenosine	0.00876217	1.21325	69.7264	42.5509	0.712514
533	Homoglutamine	0.000589957	1.45832	44.1263	26.7311	0.723119
220	Choline	0.0207746	1.10068	33.8627	20.0108	0.75892
905	Palmitic amide	0.0385304	1.00495	264.686	155.524	0.767143
1012	α-Linolenic Acid	6.6756e-07	1.73144	305.497	178.948	0.771619
1083	alpha-kamlolenic acid	9.35035e-06	1.66026	72.8807	42.214	0.787817
1025	Oleamide	0.00707648	1.23794	151.799	87.4997	0.794814
731	(-)-Jasmonic acid	0.00310975	1.32325	124.105	71.4861	0.795825
564	Citronellic acid	0.00686599	1.24134	107.618	61.5401	0.806324
785	Traumatic Acid	0.0162261	1.13519	224.126	127.483	0.814005
995	Moroctic acid	3.41438e-06	1.69114	70.253	39.8662	0.817393
415	Adenine	0.000381546	1.48722	762.333	431.046	0.822579
378	Octylamine	0.0164853	1.13303	318.029	174.098	0.869262
97	β-Alanine	0.000677796	1.44861	72.9839	38.7841	0.912111
326	Niacinamide	0.000117298	1.55486	257.158	128.512	1.00075
1232	1-Monopalmitin	3.56596e-05	1.6102	34.9554	16.8806	1.05014
406	Ornithine	0.00181202	1.37201	86.8531	41.3215	1.07169
279	L-Proline	2.46416e-08	1.78654	317.062	146.915	1.10978
1220	Chitotriose	0.00535728	1.03773	262.299	120.47	1.12253
1146	5-O-Methylembelin	8.79363e-07	1.72537	118.046	53.5677	1.13992
542	S-Methylmethionine	0.0269355	1.06218	25.4905	10.4215	1.2904
1716	LysoPE(0:0/16:0)	2.22147e-05	1.62921	142.142	53.1655	1.41877
1283	Sucrose	0.00221581	1.35445	31.5256	11.7443	1.42457
11	Tetrahydrofuran	0.000165337	1.53663	25.9917	9.13761	1.50816
1179	Phytosphingosine	0.000461138	1.47494	266.489	73.8744	1.85093
1031	Guanosine	0.0379392	1.00753	78.6068	21.7417	1.85419
1134	CPA(18:1(11Z)/0:0)	0.0054885	1.02377	12.6627	2.87921	2.13684
743	Pimelic acid	0.0039186	1.04814	192.939	39.3757	2.29277
1236	Gibberellin A12	1.63388e-05	1.64076	60.8478	11.9771	2.34492
1260	PG(22:2(13Z,16Z)/0:0)	0.0011176	1.13768	595.054	114.057	2.38326
411	3-Hydroxynorvaline	1.10693e-06	1.72009	146.925	27.2257	2.43204
842	Valerenic acid	0.000889485	1.15004	564.003	97.8543	2.527
863	Abscisic alcohol	0.00535917	1.0241	232.591	33.6653	2.78846
571	Suberic acid	2.03418e-05	1.63259	233.574	31.8063	2.87649
1122	Quercetin	0.000277622	1.5069	21.7906	2.82171	2.94907
505	Ketoleucine	0.000180439	1.22911	296.034	27.3774	3.4347
954	Inosine	3.16713e-12	1.84741	1184.95	59.4305	4.31749
558	Vanillic acid	7.56043e-11	1.83463	127.987	5.29464	4.59532
